# Supplementary material for: Mapping the prevalence and use of questionnaires to detect the neglected sexual side effects after prostate cancer treatment: a scoping review
Source: Syst Rev. 2022 Jan 3;11:2. doi: 10.1186/s13643-021-01865-5 (PMC8722282; doi:10.1186/s13643-021-01865-5)
Supplement: Supplementary file 2 — Additional file 2. The specific criteria to determine the appropriateness of each included study. [file 13643_2021_1865_MOESM2_ESM.xlsx]

## Sheet: MMAT checklist
				SCREENING QUESTIONS		1. QUALITATIVE STUDIES					2. RANDOMIZED CONTROLLED TRIALS					3. NON-RANDOMIZED STUDIES					4. QUANTITATIVE DESCRIPTIVE STUDIES					5. MIXED METHODS STUDIES					COMMENTS
RefID	First author	Year	Citation	S1. Are there clear research questions?	S2. Do the collected data allow to address the research questions?	1.1. Is the qualitative approach appropriate to answer the research question?	1.2. Are the qualitative data collection methods adequate to address the research question?	1.3. Are the findings adequately derived from the data?	1.4. Is the interpretation of results sufficiently substantiated by data?	1.5. Is there coherence between qualitative data sources, collection, analysis and interpretation?	2.1. Is randomization appropriately performed?	2.2. Are the groups comparable at baseline?	2.3. Are there complete outcome data?	2.4. Are outcome assessors blinded to the intervention provided?	2.5 Did the participants adhere to the assigned intervention?	3.1. Are the participants representative of the target population?	3.2. Are measurements appropriate regarding both the outcome and intervention (or exposure)?	3.3. Are there complete outcome data?	3.4. Are the confounders accounted for in the design and analysis?	3.5. During the study period, is the intervention administered (or exposure occurred) as intended?	4.1. Is the sampling strategy relevant to address the research question?	4.2. Is the sample representative of the target population?	4.3. Are the measurements appropriate?	4.4. Is the risk of nonresponse bias low?	4.5. Is the statistical analysis appropriate to answer the research question?	5.1. Is there an adequate rationale for using a mixed methods design to address the research question?	5.2. Are the different components of the study effectively integrated to answer the research question?	5.3. Are the outputs of the integration of qualitative and quantitative components adequately interpreted?	5.4. Are divergences and inconsistencies between quantitative and qualitative results adequately addressed?	5.5. Do the different components of the study adhere to the quality criteria of each tradition of the methods involved?
1	Fey	2017	Frey, A., Pedersen, C., Lindberg, H., Bisbjerg, R., Sonksen, J., & Fode, M. (2017). Prevalence and Predicting Factors for Commonly Neglected Sexual Side Effects to External-Beam Radiation Therapy for Prostate Cancer. J Sex Med, 14(4), 558-565. doi:10.1016/j.jsxm.2017.01.015	Yes	Yes																Yes	No	Yes	Yes	Yes						Single centre study=80% Score-Good Quality
2	Frey	2014	Frey, A. S., J.: Jakobsen, H.: Fode, M. (2014). Prevalence and Predicting Factors for Commonly Neglected Sexual Side Effects to Radical Prostatectomies: Results from a Cross-Sectional Questionnaire-Based Study. Journal of Sexual Medicine, 11(9), 2318-2326. doi:10.1111/jsm.12624	Yes	Yes																Yes	No	Yes	Yes	Yes						Single centre study=80% Score-Good Quality
3	Morgorovich	2013	Mogorovich, A., Nilsson, A. E., Tyritzis, S. I., Carlsson, S., Jonsson, M., Haendler, L., . . . Wiklund, N. P. (2013). Radical prostatectomy, sparing of the seminal vesicles, and painful orgasm. J Sex Med, 10(5), 1417-1423. doi:10.1111/jsm.12086	Yes	Yes																Yes	No	Yes	Yes	Yes						Single centre study=80% Score-Good Quality
4	Matsushita	2012	Matsushita, K., Tal, R., & Mulhall, J. P. (2012). The Evolution of Orgasmic Pain (Dysorgasmia) Following Radical Prostatectomy. J Sex Med, 9(5), 1454-1458. doi:10.1111/j.1743-6109.2012.02699.x	Yes	Yes																Yes	No	Yes	Yes	Yes						Single centre study=80% Score-Good Quality
5	Du		Du, K., Zhang, C., Presson, A. P., Tward, J. D., Brant, W. O., & Dechet, C. B. (2017). Orgasmic Function after Radical Prostatectomy. J Urol, 198(2), 407-413. doi:10.1016/j.juro.2017.03.118	Yes	Yes																Yes	No	Yes	Yes	Yes						Single centre study=80% Score-Good Quality
6	Ostby Deglum	2016	Ostby-Deglum, M., Axcrona, K., Brennhovd, B., & Dahl, A. A. (2016). Ability to Reach Orgasm in Patients With Prostate Cancer Treated With Robot-assisted Laparoscopic Prostatectomy. Urology, 92, 38-43. doi:10.1016/j.urology.2015.11.066	Yes	Yes																Yes	No	Yes	Yes	Yes						Single centre study=80% Score-Good Quality
7	Tewari	2012	Tewari, A., Grover, S., Sooriakumaran, P., Srivastava, A., Rao, S., Gupta, A., . . . Paduch, D. A. (2012). Nerve sparing can preserve orgasmic function in most men after robotic-assisted laparoscopic radical prostatectomy. BJU International, 109(4), 596-602. doi:10.1111/j.1464-410X.2011.10402.x	Yes	Yes																Yes	No	Yes	Yes	Yes						Single centre study=80% Score-Good Quality
8	Dubbelman	2010	Dubbelman, Y., Wildhagen, M., Schroder, F., Bangma, C., & Dohle, G. (2010). Orgasmic dysfunction after open radical prostatectomy: clinical correlates and prognostic factors. J Sex Med, 7(3), 1216-1223. doi:10.1111/j.1743-6109.2009.01567.x	Yes	Yes																Yes	No	Yes	Yes	Yes						Single centre study=80% Score-Good Quality
9	Salonia	2010	Salonia, A., Gallina, A., Briganti, A., Colombo, R., Bertini, R., Da Pozzo, L. F., . . . Montorsi, F. (2010). Postoperative orgasmic function increases over time in patients undergoing nerve-sparing radical prostatectomy. J Sex Med, 7(1 Pt 1), 149-155. doi:10.1111/j.1743-6109.2009.01518.x	Yes	Yes																Yes	No	Yes	Yes	Yes						Single centre study=80% Score-Good Quality
10	O'Neil	2014	O'Neil, B. B., Presson, A., Gannon, J., Stephenson, R. A., Lowrance, W., Dechet, C. B., . . . Brant, W. O. (2014). Climacturia after definitive treatment of prostate cancer. J Urol, 191(1), 159-163. doi:10.1016/j.juro.2013.06.122	Yes	Yes																Yes	No	Yes	Yes	Yes						Single centre study=80% Score-Good Quality
11	Manessero	2012	Manassero, F., Di Paola, G., Paperini, D., Mogorovich, A., Pistolesi, D., Valent, F., & Selli, C. (2012). Orgasm-associated incontinence (climacturia) after bladder neck-sparing radical prostatectomy: clinical and video-urodynamic evaluation. J Sex Med, 9(8), 2150-2156. doi:10.1111/j.1743-6109.2012.02829.x	Yes	Yes																Yes	No	Yes	Yes	Yes						Single centre study=80% Score-Good Quality
12	Mitchell	2011	Mitchell, S. A., Jain, R. K., Laze, J., & Lepor, H. (2011). Post-prostatectomy incontinence during sexual activity: a single center prevalence study. J Urol, 186(3), 982-985. doi:10.1016/j.juro.2011.04.088	Yes	Yes																Yes	No	Yes	Yes	Yes						Single centre study=80% Score-Good Quality
13	Nilsson	2011	Nilsson, A. E., Carlsson, S., Johansson, E., Jonsson, M. N., Adding, C., Nyberg, T., . . . Wiklund, N. P. (2011). Orgasm-associated urinary incontinence and sexual life after radical prostatectomy. J Sex Med, 8(9), 2632-2639. doi:10.1111/j.1743-6109.2011.02347.x	Yes	Yes																Yes	No	Yes	Yes	Yes						Single centre study=80% Score-Good Quality
14	Sullivan	2013	Sullivan, J. F., Stember, D. S., Deveci, S., Akin‐Olugbade, Y., & Mulhall, J. P. (2013). Ejaculation Profiles of Men Following Radiation Therapy for Prostate Cancer. J Sex Med, 10(5), 1410-1416. doi:10.1111/jsm.12101	Yes	Yes																Yes	No	Yes	Yes	Yes						Single centre study=80% Score-Good Quality
15	Huyghe	2009	Huyghe, E., Delannes, M., Wagner, F., Delaunay, B., Nohra, J., Thoulouzan, M., . . . Bachaud, J. M. (2009). Ejaculatory Function After Permanent 125I Prostate Brachytherapy for Localized Prostate Cancer. International Journal of Radiation Oncology*Biology*Physics, 74(1), 126-132. doi:10.1016/j.ijrobp.2008.07.064	Yes	Yes																Yes	No	Yes	Yes	Yes						Single centre study=80% Score-Good Quality
16	Kwon	2018	Kwon, Y. S., Farber, N., Yu, J. W., Rhee, K., Han, C., Ney, P., . . . Kim, I. Y. (2018). Longitudinal recovery patterns of penile length and the underexplored benefit of long-term phosphodiesterase-5 inhibitor use after radical prostatectomy. BMC Urology, 18(1). doi:10.1186/s12894-018-0341-8	Yes	Yes																Yes	Can't tell	Yes	Yes	Yes						Single centre study=80% Score-Good Quality
17	Kadono	2017	Kadono, Y., Machioka, K., Nakashima, K., Iijima, M., Shigehara, K., Nohara, T., . . . Mizokami, A. (2017). Changes in penile length after radical prostatectomy: investigation of the underlying anatomical mechanism. BJU International, 120(2), 293-299. doi:10.1111/bju.13777	Yes	Yes																Yes	No	Yes	Yes	Yes						Single centre study=80% Score-Good Quality
18	Berookhim	2014	Berookhim, B. M., Nelson, C. J., Kunzel, B., Mulhall, J. P., & Narus, J. B. (2014). Prospective analysis of penile length changes after radical prostatectomy. BJU Int, 113(5b), E131-136. doi:10.1111/bju.12443	Yes	Yes																Yes	No	Yes	Yes	Yes						Single centre study=80% Score-Good Quality
19	Parekh	2013	Parekh, A., Chen, M.-H., Hoffman, K. E., Choueiri, T. K., Hu, J. C., Bennett, C. L., . . . Nguyen, P. L. (2013). Reduced Penile Size and Treatment Regret in Men With Recurrent Prostate Cancer After Surgery, Radiotherapy Plus Androgen Deprivation, or Radiotherapy Alone. Urology, 81(1), 130-135. doi:10.1016/j.urology.2012.08.068	Yes	Yes																Yes	Yes	Yes	Yes	Yes						100% Score-High Quality
20	Carlsson	2012	Carlsson, S., Nilsson, A. E., Johansson, E., Nyberg, T., Akre, O., & Steineck, G. (2012). Self-perceived penile shortening after radical prostatectomy. Int J Impot Res, 24(5), 179-184. doi:10.1038/ijir.2012.13	Yes	Yes																Yes	No	Yes	Yes	Yes						Single centre study=80% Score-Good Quality
21	Vasconcelos	2012	Vasconcelos, J. S., Figueiredo, R. T., Nascimento, F. L., Damiao, R., & da Silva, E. A. (2012). The natural history of penile length after radical prostatectomy: a long-term prospective study. Urology, 80(6), 1293-1296. doi:10.1016/j.urology.2012.07.060	Yes	Yes																Yes	No	Yes	Yes	Yes						Single centre study=80% Score-Good Quality
22	Engel	2011	Engel, J. D., Sutherland, D. E., Williams, S. B., & Wagner, K. R. (2011). Changes in Penile Length After Robot-Assisted Laparoscopic Radical Prostatectomy. Journal of Endourology, 25(1), 65-69. doi:10.1089/end.2010.0382	Yes	Yes																Yes	Yes	Yes	Yes	Yes						100% score (High Quality)
23	Tal	2010	Tal, R., Heck, M., Teloken, P., Siegrist, T., Nelson, C. J., & Mulhall, J. P. (2010). ORIGINAL RESEARCH—PEYRONIE'S DISEASE: Peyronie's Disease Following Radical Prostatectomy: Incidence and Predictors. J Sex Med, 7(3), 1254-1261. doi:10.1111/j.1743-6109.2009.01655.x	Yes	Yes																Yes	No	Yes	Yes	Yes						Single centre study=80% Score-High Quality
